# Supplementary material for: The High Frequency of a G-Allele Variant of the FOXP3 Gene in Old Asian Cattle Breeds, Water Buffaloes, and Holstein Friesian Cows: A Potential Link to Infertility
Source: Animals (Basel). 2025 Aug 16;15(16):2407. doi: 10.3390/ani15162407 (PMC12382922; doi:10.3390/ani15162407)
Supplement: Supplementary file 1 [file animals-15-02407-s001.zip]

Archive with 1 entries (1 files):
- animals-3777080-supplementary.pdf
